# Supplementary material for: Promotion of E-Cigarettes on TikTok and Regulatory Considerations
Source: Int J Environ Res Public Health. 2023 May 9;20(10):5761. doi: 10.3390/ijerph20105761 (PMC10217796; doi:10.3390/ijerph20105761)
Supplement: Supplementary file 1 [file ijerph-20-05761-s001.zip]

Archive with 1 entries (1 files):
- ijerph-2289856-supplementary.pdf
